# Supplementary material for: Pain Status and Its Association with Physical Activity, Psychological Stress, and Telework among Japanese Workers with Pain during the COVID-19 Pandemic
Source: Int J Environ Res Public Health. 2021 May 24;18(11):5595. doi: 10.3390/ijerph18115595 (PMC8197253; doi:10.3390/ijerph18115595)
Supplement: Supplementary file 1 [file ijerph-18-05595-s001.zip]

Archive with 1 entries (1 files):
- ijerph-1208054-supplementary.pdf
